# Supplementary material for: Identification of Prognostic and Predictive Biomarkers and Druggable Targets among 205 Antioxidant Genes in 21 Different Tumor Types via Data-Mining
Source: Pharmaceutics. 2023 Jan 28;15(2):427. doi: 10.3390/pharmaceutics15020427 (PMC9959161; doi:10.3390/pharmaceutics15020427)
Supplement: Supplementary file 1 [file pharmaceutics-15-00427-s001.zip]

Archive with 1 entries (1 files):
- pharmaceutics-2130017-Supplemenatary table 1.pdf
